# Supplementary material for: Application of Artificial Neural Network and Support Vector Machines in Predicting Metabolizable Energy in Compound Feeds for Pigs
Source: Front Nutr. 2017 Jun 30;4:27. doi: 10.3389/fnut.2017.00027 (PMC5491901; doi:10.3389/fnut.2017.00027)
Supplement: Supplementary file 1 [file Data_Sheet_1.XLSX]

## Sheet: ME_calculator
			Crude protein, g/kg	220	D3
			Ether extract, g/kg	25	D4
			Starch, g/kg	510	D5
			Crude fibre, g/kg	37	D6
			Metabolizable energy, MJ/kg	15.2339
			Manual: Change the values of cells D3 to D6 based on chemical composition of compound feed sample.
			SVM_ME_pig: The SVM model to predict metabolizable energy in compound feeds for pigs; by: Hamed Ahmadi (Tarbiat Modares University) hamed.ahmadi@modares.ac.ir; Markus Rodehutscord (Universität Hohenheim), markus.rodehutscord@uni-hohnheim.de

## Sheet: SVM model
						0.949251
						0.716127
						-0.576684
						15.2339
